# Supplementary material for: Liquid-liquid phase separation and extracellular multivalent interactions in the tale of galectin-3
Source: Nat Commun. 2020 Mar 6;11:1229. doi: 10.1038/s41467-020-15007-3 (PMC7060198; doi:10.1038/s41467-020-15007-3)
Supplement: Supplementary file 8 — Source Data [file 41467_2020_15007_MOESM8_ESM.xlsx]

## Sheet: Fig. 1h
		Galectin-3 (µM)
		5	10	15	20	25	30	35	40
LPS (mg/ml)	0.2	0.01	0.196	0.523	0.969	1.361	1.703	2.053	2.98
	0.1	0.002	0.275	0.592	0.812	1.069	1.334	1.375	1.526
	0.05	0.02	0.204	0.317	0.465	0.512	0.597	0.68	0.73
	0	0	0	0	0	0	0	0	0

## Sheet: Fig. 1i
		Triplicates of O.D measurement
		#1	#2	#3	Ave	Std
Galectin-3	5	0.013	0.01	0.007	0.01	0.003
(µM)	10	0.128	0.268	0.192	0.196	0.07
	20	1.092	0.835	0.98	0.969	0.129
	40	2.927	2.978	3.046	2.984	0.06

## Sheet: Fig. 2c
Time	ave intensity	SD
-9.8821	99.7842	2.91787
-8.1957	98.8922	1.91343
-6.7578	99.4501	2.2159
-5.3124	99.6457	2.95362
-3.7033	99.8832	1.3841
-2.0262	100	0
0	21.7459	16.7801
1.6494	35.4381	19.8147
3.297	46.0655	23.3188
4.9509	53.7389	21.6957
6.297	58.6159	20.0927
8.0291	64.8728	17.6551
9.6999	69.182	15.224
11.3428	71.5888	12.8721
13.0628	75.0595	12.3763
14.7643	77.6194	10.6636
16.3591	79.9461	9.61667
17.8511	81.0695	9.5329
19.5686	82.3302	7.1743
21.1769	84.6497	7.82721
22.8169	84.7334	6.55645
24.376	86.9687	6.14348
26.0011	87.3633	4.92671
27.7889	87.5831	3.55174
29.6133	89.2204	4.39885
31.2535	88.9494	4.03514
32.8057	89.5796	3.2815
34.5349	90.033	3.4862
36.2222	89.7434	3.44535
37.8451	91.1477	2.7093
39.487	91.6684	3.24422
41.2522	91.9493	4.1671
42.9972	92.3867	3.32261
44.5557	92.0839	3.19065
46.2014	93.3947	3.92746
47.9157	92.0986	2.84568
49.4828	92.4656	2.55601
51.1936	93.2188	3.44198
52.895	92.7941	2.50579
54.5846	92.5547	3.36294
56.1638	93.0364	3.44997
57.8226	92.6284	2.67999
59.4457	94.2767	3.03534
61.1369	93.729	3.87854
62.787	93.9229	3.43466
64.3317	93.3015	2.57031
66.1486	93.4236	2.22847
67.9066	93.8971	2.56115
69.4563	93.3942	2.80493
71.1983	93.8886	3.99804
72.9855	94.1101	3.19761
74.625	93.4168	3.06563
76.2714	93.5752	3.05361
77.9247	94.9363	3.00711
79.6008	94.4634	3.48431
81.3319	94.7095	3.10005
83.0154	94.6727	3.60997
84.6029	94.4978	3.00065
86.2802	94.8633	3.37685
87.9903	93.7588	2.96626
89.6226	94.1719	3.06305
91.3863	94.9017	2.46932
92.9997	94.9003	3.57432
94.5186	94.3546	3.2556
96.2063	95.1131	3.66937
97.8666	95.9886	2.41194
99.6734	95.6821	2.64591
101.297	94.2238	3.57678
103.067	95.5952	3.16594
104.692	95.1312	3.1482
106.572	94.5124	2.88678
108.296	94.4747	3.59788
110.092	95.9219	3.43382
111.727	95.9939	2.43767
113.154	95.1301	3.33543
114.76	95.4732	2.47218
116.368	95.0281	3.18969
118.129	96.0018	2.83075
119.61	95.3003	2.69126
121.156	96.3357	4.09325
122.913	96.4481	2.73124
124.624	95.4967	2.93753
126.216	94.7665	2.9544
127.812	95.3844	3.46985
129.411	95.9008	2.47809
131.166	96.4188	2.72748
133.025	95.8708	2.74574
134.669	95.1023	3.27479
136.53	95.6126	3.50453
138.228	96.4906	2.64949
139.934	95.5596	3.53507
141.697	96.0007	3.96267
143.48	96.5189	3.26301
145.054	96.3666	2.80544
146.647	96.1723	3.2611
148.404	96.5286	3.11589
150.053	96.5227	2.78689
151.833	96.6038	2.58834
153.338	96.6618	2.3096
154.812	96.9487	2.48916
156.431	96.4668	3.81857
158.111	95.5177	3.3134
159.786	96.3365	4.24044
161.403	96.8484	2.39022
162.963	96.8854	3.33252
164.532	97.0779	3.50724
166.228	96.9516	3.11484
167.943	96.5522	3.28786
169.647	96.4888	3.60999
171.312	95.9329	2.42118
172.997	96.9677	3.59409
174.68	96.2597	3.4459
176.357	96.1692	3.24735
178.092	95.9712	3.0483
179.691	96.225	3.90001
181.397	97.1416	4.1969
183.113	96.4485	3.84566
184.707	95.6523	3.38553
186.414	97.0973	3.59292
188.169	96.3078	3.27983
189.682	96.5563	3.20627

## Sheet: Fig. 2h
Time	ave intensity	SD
-10.6493	99.2	1.06082
-8.78063	99.4347	0.7534
-7.11975	100.237	1.36106
-5.4205	99.8062	0.495355
-3.8085	99.926	0.796332
-2.236	100	0
0	25.6643	8.896
1.63825	36.6982	10.6901
3.25888	45.584	12.0323
4.69375	51.7129	11.7639
6.63825	58.8095	11.0286
8.48225	64.3528	10.2045
10.3415	68.3459	9.09493
12.0271	71.5847	9.19953
13.6623	74.6024	8.10434
15.2494	76.7114	8.4686
16.9714	79.3577	8.08956
18.5196	80.474	6.67469
20.2692	83.0688	6.90914
22.0345	84.5785	6.03156
23.6759	85.3266	5.41111
25.3403	86.0458	5.54409
27.0405	87.697	5.25162
28.7436	88.6272	5.39407
30.3611	89.3013	5.07283
32.0577	90.0648	4.64932
34.0216	91.4138	4.4099
35.8743	91.455	3.9329
37.5412	92.092	3.75203
39.3297	92.3758	4.04168
41.0515	93.4429	3.58229
42.847	93.8174	3.79014
44.7625	93.6594	3.39218
46.8287	94.4257	3.76671
48.8852	94.585	3.77902
50.917	95.4371	3.16961
52.9271	95.7406	3.67105
54.6692	96.6954	3.64349
56.6289	96.098	2.97844
58.5554	96.8028	3.30664
60.4426	96.3403	2.99491
62.2229	96.6414	3.23236
63.863	96.9539	3.42738
65.8165	97.3845	3.82801
67.7798	97.3762	3.65177
69.5915	98.144	2.68377
71.3495	98.2091	3.90814
73.1864	98.1881	4.07983
75.0636	98.4844	3.51017
77.0394	99.1151	3.80609
79.1598	98.4602	4.02219
80.9818	98.7484	3.97868
82.935	98.6487	3.89159
84.896	98.7464	4.73606
87.022	99.173	4.23992
88.8956	98.8235	4.1534
90.8852	98.8239	4.25444
92.8364	99.2437	4.67798
94.6725	99.2036	3.75251
96.7419	99.7618	4.99051
98.6953	99.1283	4.35936
100.588	99.3523	4.64076
102.587	99.2479	4.97073
104.582	99.5005	4.61152
106.539	99.0475	5.01027
108.618	99.7258	5.53119
110.65	100.263	6.11535
112.704	100.314	5.22325
114.624	99.6788	5.21882
116.517	99.5656	5.98862
118.565	99.8049	6.01251
120.737	100.283	5.74821
122.76	100.093	5.67643
124.763	99.9523	5.39861
126.89	100.237	6.03123
128.73	100.199	5.29444
130.689	99.9786	5.15789
132.858	100.68	5.53601
135.005	99.9254	5.66289
136.964	100.173	5.09086
139.077	100.538	6.00036
141.089	100.115	5.3653
143.211	100.525	5.32109
145.176	100.396	5.16202
147.118	100.324	5.00491
149.225	100.956	5.08734
151.256	100.563	5.52015
153.248	100.102	5.08189
155.393	100.387	5.31801
157.531	100.457	5.49837
159.574	100.613	5.31228
161.649	100.542	4.79085
163.607	100.689	5.01378
165.643	100.396	5.13042
167.716	100.672	5.52475
169.774	100.624	5.15567
171.861	100.48	5.3586
173.858	101.023	4.92688
175.764	100.851	5.28464
177.785	100.914	5.44001
179.767	100.999	5.66168
181.838	101.119	4.54944
183.895	101.053	5.1577
186.178	100.867	5.2868
188.363	100.955	4.96458
190.306	100.839	4.9941
192.412	100.935	4.76153
194.271	100.671	5.32484
196.323	100.115	5.37297
198.4	100.879	4.49036
200.548	101.026	5.20527
202.623	100.804	4.80625
204.713	100.606	4.58898
206.577	100.609	4.7893
208.727	100.849	4.70952
210.774	101.138	5.32389
213.02	100.218	5.36404
215.155	100.863	4.90695
217.215	100.699	4.71467
219.277	100.256	5.00947
221.402	100.959	5.26217

## Sheet: Fig. 3c
residue number	ratio	errors
wt 20 degreeC
5	0.0570491	0.000778816
6	0.0561332	0.000821203
7	0.0571643	0.000838488
8	0.120321	0.000995671
9	0.128373	0.000794023
10	0.124575	0.000566035
12	0.128313	0.000661512
13	0.145671	0.00105927
14	0.146632	0.000943601
15	0.133575	0.000876532
21	0.137615	0.00145531
22	0.134771	0.00125398
28	0.138126	0.00135023
29	0.12874	0.000896017
31	0.128031	0.000864651
32	0.137526	0.00127713
33	0.131824	0.000801499
34	0.137807	0.00114052
35	0.127154	0.000976561
36	0.128084	0.000943749
40	0.137287	0.00142369
41	0.132096	0.00129001
47	0.135501	0.00169483
56	0.138956	0.00124475
65	0.12951	0.00121971
66	0.119435	0.000793563
73	0.118367	0.000871716
75	0.121833	0.00101843
78	0.114098	0.00121045
79	0.121865	0.00135878
84	0.127998	0.0012192
85	0.11934	0.000909441
87	0.130961	0.00123314
89	0.120681	0.00141857
91	0.146046	0.00140736
92	0.16103	0.00214347
93	0.128498	0.00114402
94	0.117285	0.000446839
96	0.131404	0.000945555
97	0.148076	0.00157481
98	0.125765	0.00119099
99	0.128644	0.00122379
103	0.124155	0.00108579
104	0.121743	0.00136358
105	0.11723	0.00120681
107	0.122654	0.0011791
108	0.118334	0.00111562
109	0.112559	0.000786184
111	0.111364	0.000552192
112	0.103214	0.000511778
&
@target	G1.S0
wt 20 degreeC
6	0.308314	0.00358028
8	0.144037	0.00248122
9	0.142465	0.00170545
10	0.140777	0.000924289
12	0.155191	0.00127855
13	0.20231	0.00355662
14	0.204084	0.00372585
21	0.152904	0.00220714
22	0.142447	0.0013383
24	0.152687	0.002738
28	0.181754	0.00302643
31	0.137562	0.0011687
32	0.163362	0.00259956
33	0.159622	0.00153644
34	0.169791	0.00270378
35	0.152045	0.00175871
36	0.138292	0.00120152
40	0.168049	0.00289272
41	0.141951	0.00157533
56	0.165584	0.00226984
65	0.150299	0.00196059
66	0.131077	0.00101508
73	0.127068	0.00109742
75	0.1257	0.001256
78	0.12925	0.00146297
79	0.129357	0.00165158
81	0.132347	0.00183612
84	0.148852	0.00247156
85	0.144514	0.00165637
87	0.166623	0.00319298
91	0.210429	0.00485894
94	0.136807	0.00127366
96	0.175802	0.00254864
97	0.209654	0.00599712
98	0.167883	0.00304403
99	0.180275	0.00339138
103	0.148028	0.00199752
104	0.146436	0.0024841
105	0.134554	0.00204047
107	0.134906	0.00167748
108	0.146932	0.00242411
109	0.127977	0.00113839
111	0.128291	0.000836693
112	0.114991	0.000638628
&
@target	G2.S0
wt 30 degreeC
3	0.267815	0.00423182
4	0.315067	0.00950622
5	0.241827	0.0042955
6	0.265288	0.00546624
8	0.152235	0.00633866
9	0.159592	0.00368537
10	0.151971	0.00134713
12	0.184991	0.00264966
13	0.119638	0.00415869
22	0.13744	0.00128976
24	0.163481	0.00347262
28	0.266267	0.0114626
29	0.160034	0.00199089
31	0.148406	0.00142743
32	0.229151	0.00705766
34	0.23226	0.00944383
35	0.193714	0.0038444
36	0.145336	0.00138988
40	0.236312	0.00871828
41	0.147318	0.0018078
58	0.140469	0.000750039
65	0.169468	0.00314883
66	0.134259	0.0010804
73	0.130811	0.0011281
75	0.123989	0.00109949
78	0.122853	0.0013104
79	0.128693	0.00162347
81	0.119325	0.00147875
84	0.196786	0.00574349
85	0.188513	0.00333776
87	0.242514	0.0100512
96	0.259691	0.0108554
98	0.261751	0.0112395
103	0.180224	0.00382865
104	0.187339	0.00488293
105	0.157854	0.00317786
107	0.136073	0.00197214
108	0.169871	0.00426713
109	0.135696	0.00139101
111	0.13741	0.00099749
112	0.102404	0.00050273
&
@target	G3.S0
W/G 10 degree C
3	0.154941	0.00058751
4	0.158098	0.000778936
5	0.155584	0.000683024
6	0.156538	0.000736041
7	0.183883	0.000473374
8	0.150741	0.000972718
9	0.144374	0.000824741
10	0.137985	0.000576789
11	0.133725	0.000619785
12	0.141274	0.00066847
13	0.149855	0.000972047
14	0.153782	0.000932427
15	0.143734	0.000884706
16	0.152028	0.000910716
18	0.135595	0.000807232
20	0.139226	0.000766685
29	0.137968	0.000674057
32	0.141993	0.000849459
33	0.136665	0.000832321
34	0.143747	0.00100825
35	0.13777	0.000989459
36	0.13649	0.000870799
40	0.145915	0.00147385
41	0.135905	0.00114062
56	0.142945	0.00126733
63	0.128923	0.000944896
65	0.137114	0.00091815
66	0.135715	0.000940654
73	0.133725	0.00102283
75	0.131878	0.00110577
78	0.133522	0.00146352
79	0.131563	0.00148258
81	0.127717	0.0019052
84	0.135765	0.00138381
85	0.139783	0.0010738
87	0.143213	0.00147965
91	0.151174	0.00147295
92	0.167984	0.00210223
93	0.146133	0.0014243
94	0.13655	0.000503907
96	0.142804	0.0010249
97	0.153336	0.00154713
98	0.140222	0.00135803
99	0.144475	0.00133234
104	0.140048	0.00154706
105	0.136285	0.00134368
107	0.134262	0.00125157
108	0.129619	0.00127276
109	0.135715	0.000940654
111	0.128877	0.000643465
112	0.126767	0.000618076
&
@target	G4.S0
W/G 20 degree C
3	0.161046	0.000855583
4	0.169689	0.00126402
5	0.159418	0.000952586
6	0.160135	0.00102183
7	0.164387	0.000549552
8	0.14963	0.00175738
9	0.147486	0.00135086
10	0.139632	0.000732428
11	0.133511	0.000646445
12	0.14601	0.000970277
13	0.174046	0.00222607
14	0.178064	0.00242148
18	0.142326	0.00106433
20	0.148517	0.00109563
29	0.137508	0.00531149
32	0.151535	0.00142255
33	0.150445	0.00140757
34	0.159124	0.0019188
35	0.149021	0.00141031
36	0.136305	0.0009576
40	0.154223	0.00227115
41	0.139869	0.00121586
58	0.134522	0.000532577
65	0.142593	0.00125175
66	0.131058	0.000945596
73	0.131032	0.000992806
75	0.127714	0.00110548
78	0.129812	0.00136906
79	0.132559	0.00144862
81	0.126669	0.0016437
84	0.147613	0.00197718
85	0.144105	0.00143424
87	0.155229	0.00261353
91	0.165286	0.00331516
92	0.203346	0.00753292
94	0.136976	0.00105314
96	0.158124	0.00181335
97	0.181203	0.00388167
98	0.159604	0.00225523
99	0.161315	0.00242904
103	0.137759	0.000694548
104	0.139459	0.00198243
105	0.139001	0.00160538
107	0.134703	0.0013553
108	0.140606	0.00189227
109	0.131283	0.00104784
111	0.133813	0.000706661
112	0.121242	0.000597812
&
@target	G5.S0
W/G 30 degree C
3	0.178062	0.00168117
4	0.202151	0.00321234
5	0.179284	0.00176159
6	0.185667	0.00211834
8	0.159761	0.00515943
9	0.153372	0.00293292
10	0.146723	0.00110026
12	0.163887	0.00199587
13	0.13271	0.00422358
18	0.151835	0.00185531
20	0.164873	0.00222969
32	0.179365	0.00418423
34	0.184613	0.00610986
35	0.170769	0.00339205
36	0.144395	0.0013363
40	0.196684	0.00720244
41	0.148907	0.00169391
49	0.131105	0.00409685
58	0.142424	0.000679979
65	0.156944	0.00230148
66	0.135819	0.0011317
72	0.165378	0.00385312
73	0.136019	0.00112093
75	0.136229	0.00113991
78	0.12916	0.00135904
79	0.138796	0.00161913
81	0.127143	0.00152408
84	0.169701	0.00426753
85	0.162778	0.00267746
87	0.195845	0.00717806
94	0.151622	0.00195335
96	0.197645	0.00622554
98	0.185337	0.00701385
99	0.175676	0.00803296
104	0.149387	0.00355059
105	0.148299	0.00253033
108	0.153741	0.00320036
109	0.136027	0.00128657
111	0.138158	0.0008997
112	0.118271	0.000538922
&
@target	G6.S0
Y/G 10 degree C
1	0.10064	0.0013647
2	0.112111	0.00151016
3	0.105728	0.00157676
4	0.107163	0.00473165
5	0.121667	0.00177267
6	0.132199	0.00184174
7	0.104258	0.00143517
8	0.122784	0.00441104
9	0.122313	0.00201537
10	0.122016	0.00145294
11	0.105554	0.00162634
12	0.107921	0.00107116
14	0.13047	0.00246197
15	0.106563	0.00142358
16	0.106423	0.000904221
17	0.110367	0.000419273
18	0.105866	0.000627893
19	0.0953195	0.00153178
20	0.108959	0.00217311
21	0.105291	0.000938338
22	0.098291	0.00034915
23	0.102752	0.00143629
24	0.112555	0.00140051
25	0.103592	0.000696291
26	0.12464	0.00139365
27	0.104612	0.00250883
28	0.0965402	0.00093896
29	0.0965655	0.000821375
30	0.0943753	0.000713507
31	0.105624	0.00117192
32	0.112535	0.000968204
33	0.101861	0.0010946
34	0.0904705	0.00110745
35	0.109365	0.000906484
36	0.109107	0.00100841
37	0.102199	0.000388596
38	0.105385	0.000929588
39	0.10876	0.00155224
40	0.106551	0.00428076
41	0.0994413	0.0014653
42	0.112346	0.00131444
43	0.104041	0.00131477
44	0.100588	0.00102997
45	0.105653	0.00130441
46	0.102963	0.0014978
48	0.10603	0.00472565
49	0.106614	0.00103065
50	0.103806	0.00361086
51	0.135307	0.00162454
52	0.105562	0.000562692
53	0.0965488	0.00123884
54	0.102725	0.000968577
55	0.103319	0.00148519
56	0.11508	0.00164968
57	0.11538	0.00163473
58	0.1481	0.00324761
59	0.0978111	0.00109624
60	0.15268	0.00306067
61	0.120216	0.0015166
62	0.113272	0.00181377
63	0.116471	0.00109947
64	0.135655	0.00167268
65	0.119456	0.00131461
66	0.0911652	0.000942451
67	0.110029	0.00436417
68	0.0999289	0.000529138
69	0.128416	0.00190855
70	0.0947726	0.000885224
&
@target	G7.S0
Y/G 20 degree C
1	0.116123	0.00173607
2	0.159611	0.00337379
3	0.136054	0.00267886
4	0.122279	0.00564013
5	0.193668	0.00518103
6	0.13745	0.00230151
7	0.20339	0.00515208
8	0.167526	0.00348418
9	0.135555	0.00268007
10	0.143372	0.00177647
11	0.207911	0.00844332
12	0.136629	0.00212395
13	0.148511	0.000920105
14	0.141402	0.000950151
15	0.116941	0.00175657
16	0.148437	0.0031766
17	0.136572	0.00142094
18	0.143594	0.00247129
19	0.119768	0.000422204
20	0.159656	0.00291255
21	0.12157	0.00107673
22	0.190206	0.00360286
23	0.143052	0.00295357
24	0.206844	0.00376658
25	0.100374	0.000994728
26	0.169776	0.00377959
27	0.148988	0.00339467
28	0.149189	0.00178522
29	0.203312	0.0053132
30	0.12128	0.00553724
31	0.117667	0.000670911
32	0.205194	0.00642404
33	0.105226	0.000930267
34	0.112838	0.0012193
35	0.12293	0.00125036
36	0.115032	0.000965186
37	0.139056	0.00219525
38	0.131498	0.00134168
39	0.121066	0.00144837
40	0.109022	0.00165939
41	0.14823	0.00179418
42	0.15204	0.00189968
43	0.133794	0.000516653
44	0.14416	0.00228624
45	0.111296	0.0043235
46	0.123736	0.00156894
47	0.142027	0.00237558
48	0.127616	0.00166649
49	0.134938	0.00217259
50	0.125872	0.00184474
51	0.200268	0.00743227
52	0.123825	0.0016263
53	0.117866	0.00110721
54	0.124175	0.00585598
55	0.138027	0.000906123
56	0.128273	0.00316731
57	0.114821	0.00143487
58	0.126906	0.00114483
59	0.167698	0.00568484
60	0.16865	0.00356345
61	0.121064	0.00192136
&
@target	G8.S0
Y/G 30 degree C
1	0.153263	0.00306439
2	0.206654	0.00727501
3	0.157735	0.0114926
4	0.202109	0.00595822
5	0.198324	0.00846192
6	0.218153	0.00537491
7	0.210659	0.0055573
8	0.236441	0.00364855
9	0.214139	0.00268201
10	0.138359	0.00251174
11	0.217114	0.00874347
12	0.200117	0.0036035
13	0.218764	0.00737644
14	0.161166	0.000766153
15	0.199135	0.00622489
16	0.137563	0.010504
17	0.154449	0.00121767
18	0.123298	0.00121172
19	0.142342	0.00196244
20	0.156924	0.0014007
21	0.157238	0.00228556
22	0.145959	0.0123954
23	0.165218	0.00269982
24	0.164138	0.00260895
25	0.164188	0.00386507
26	0.22533	0.0064608
27	0.214849	0.0058882
28	0.190407	0.0013912
29	0.217597	0.00598257
30	0.141748	0.00637419
31	0.158062	0.00233489
32	0.167746	0.00679214
33	0.177159	0.00355508
34	0.191853	0.00620672
35	0.191547	0.00644188
36	0.13635	0.00151025
37	0.14305	0.0021862
38	0.160911	0.01001
39	0.204426	0.0025906
40	0.161622	0.00222156
41	0.13771	0.00210653
42	0.153034	0.00742714
43	0.183353	0.00706069
44	0.220909	0.0052567
45	0.107314	0.00102276
46	0.240114	0.00744248
&
@target	G9.S0
WY/G 10 degree C
1	0.0954088	0.00107489
2	0.104463	0.00105157
3	0.104666	0.00118266
4	0.106299	0.00110613
5	0.110225	0.000935897
6	0.0986734	0.00107243
7	0.103031	0.00254239
8	0.1056	0.00144192
9	0.10629	0.000846355
10	0.0979849	0.00118724
11	0.102068	0.000750304
12	0.10436	0.00138024
13	0.105354	0.000961271
14	0.100329	0.00028654
15	0.0946086	0.000388003
16	0.0986224	0.000430334
17	0.0934123	0.00113578
18	0.102519	0.000595573
19	0.103235	0.000639663
20	0.0932783	0.000238396
21	0.102927	0.000808407
22	0.103092	0.00104993
23	0.106461	0.000849661
24	0.101265	0.000719899
25	0.103964	0.000853775
26	0.0982221	0.00305806
27	0.0965684	0.000359341
28	0.105198	0.00110404
29	0.0904304	0.000671318
30	0.0945966	0.000692964
31	0.0946705	0.000677822
32	0.098949	0.000557193
33	0.0940168	0.000528006
34	0.107688	0.000610735
35	0.112808	0.000465586
36	0.100523	0.000650772
37	0.107768	0.000664508
38	0.0950562	0.0003126
39	0.0993171	0.000619551
40	0.113764	0.000875271
41	0.101183	0.000972602
42	0.102257	0.000651233
43	0.0994836	0.00357824
44	0.0989725	0.000772993
45	0.108324	0.000885901
46	0.102625	0.000434512
47	0.0986234	0.000756432
48	0.0999782	0.0010505
49	0.116031	0.00117
50	0.147722	0.00120305
51	0.105525	0.000857621
52	0.108801	0.0016586
53	0.107963	0.00155024
54	0.102609	0.000947469
55	0.101292	0.001211
56	0.109841	0.000697221
57	0.113958	0.000910961
58	0.105369	0.000802017
59	0.0928457	0.000719673
&
@target	G10.S0
WY/G 20 degree C
1	0.0911811	0.000707756
2	0.100273	0.0011517
3	0.0901208	0.0010648
4	0.12295	0.00116241
5	0.115467	0.000912721
6	0.0905095	0.000555844
7	0.0890473	0.000819451
8	0.098545	0.00128077
9	0.0925707	0.00048376
10	0.090931	0.000827471
11	0.0859656	0.000885298
12	0.0958231	0.00160369
13	0.123012	0.00146658
14	0.0970703	0.00147091
15	0.123277	0.00123281
16	0.0959609	0.0036136
17	0.0926227	0.00139728
18	0.0913587	0.00152226
19	0.0973845	0.000786065
20	0.103281	0.00159274
21	0.0955167	0.00126274
22	0.0788215	0.00060625
23	0.0860877	0.00278266
24	0.0876767	0.000355291
25	0.0926318	0.00190422
26	0.0820674	0.000564446
27	0.0862103	0.000659569
28	0.0875024	0.000500734
29	0.0953666	0.000613652
30	0.0971902	0.000564663
31	0.094119	0.00083054
32	0.0918669	0.000821405
33	0.0921439	0.000240498
34	0.086385	0.00100641
35	0.095884	0.00138882
36	0.0927405	0.0013036
37	0.0959337	0.00174411
38	0.0913437	0.00115954
39	0.0970924	0.00150872
40	0.089232	0.0040523
41	0.0931775	0.00247796
42	0.0903177	0.00134566
43	0.0957473	0.00123604
44	0.0922314	0.000864591
45	0.0966896	0.00241615
46	0.0946815	0.000403433
47	0.0929315	0.00120818
48	0.0920022	0.000428712
49	0.0874572	0.000997284
50	0.0933364	0.000649163
51	0.0926323	0.000656215
52	0.0939928	0.00119985
53	0.0892606	0.000213167
54	0.0970218	0.00107667
55	0.0886515	0.000666247
56	0.0887043	0.000720765
57	0.0878912	0.000670984
&
@target	G11.S0
WY/G 30 degree C
1	0.0949188	0.00147333
2	0.0950337	0.00391668
3	0.092577	0.00239901
4	0.0984954	0.00214263
5	0.112169	0.00569503
6	0.0964139	0.00408115
7	0.0982301	0.0016956
8	0.0961938	0.00305343
9	0.10252	0.00116976
10	0.0949315	0.00131759
11	0.0985245	0.000861755
12	0.0909844	0.00129618
13	0.0970049	0.00125101
14	0.0974026	0.00114012
15	0.102767	0.00239868
16	0.0934666	0.00033025
17	0.0938067	0.00297748
18	0.0956558	0.00309211
19	0.0843939	0.000647936
20	0.094646	0.00450654
21	0.093558	0.00158655
22	0.101785	0.00358381
23	0.0987226	0.00706897
24	0.10093	0.00268844
25	0.0985963	0.00148488
26	0.0980848	0.00210526
27	0.0779436	0.00401083
28	0.106962	0.00190305
29	0.0915752	0.00070385
30	0.11037	0.00156804
31	0.0963751	0.00147729
32	0.0996295	0.000951994
33	0.0965385	0.00171387
34	0.0983023	0.00448921
35	0.0911251	0.00116563
36	0.0922946	0.00423344
37	0.114711	0.00300128
38	0.0715841	0.00481122
39	0.10728	0.00220691
40	0.0883763	0.00433434
41	0.0931982	0.000541269
42	0.0890721	0.000690559
43	0.0902908	0.000913344
44	0.0950341	0.00113937
45	0.0936141	0.000707891
46	0.0927694	0.000870699
47	0.094271	0.00100855
48	0.0981827	0.00124703
49	0.0982683	0.00197152
50	0.0961333	0.000415477
&

## Sheet: Fig. 3d&S4c
Residue	R2	errors
wt
3	2.4685	0.394217
4	2.81304	0.526319
5	3.61782	0.434297
6	3.83443	0.372988
8	4.50991	0.469887
9	4.67222	0.500298
10	4.5049	0.306377
12	3.85527	0.439558
13	4.32755	0.562043
14	3.76718	0.478814
15	4.08495	0.472176
22	6.88387	0.34626
24	6.70474	0.582464
25	5.29211	0.300358
28	6.04939	0.505424
29	5.91272	0.227556
31	4.91516	0.251898
32	4.57022	0.429571
34	4.14392	0.474397
35	4.28034	0.503517
36	5.21493	0.296865
39	4.57098	0.31714
40	5.27659	0.471228
41	6.61318	0.640197
56	5.31494	0.380337
63	5.85554	0.223184
65	5.01547	0.30482
73	5.33707	0.128897
75	4.93225	0.171732
78	5.14263	0.254251
79	6.14594	0.162758
81	5.24288	0.271738
84	4.38402	0.382613
85	4.01011	0.341774
87	4.03448	0.51797
91	4.18031	0.399589
92	4.34943	0.41473
93	3.98375	0.494465
94	3.71643	0.305121
96	3.98798	0.362545
97	4.75899	0.480961
98	5.13551	0.402646
99	3.91761	0.561321
103	3.556	0.357276
104	4.78029	0.426156
105	3.93578	0.476189
107	3.80455	0.235346
108	3.59151	0.424577
111	1.97516	0.197983
112	0.792045	0.0484847
&
3	2.47236	0.438759
4	3.69618	0.519208
5	4.18855	0.389728
6	4.32319	0.489952
7	5.33044	0.353858
8	5.31347	0.561798
9	5.27988	0.512671
10	4.81604	0.375341
12	4.80665	0.419595
13	5.39553	0.607386
14	4.7663	0.521564
15	4.84788	0.535688
22	9.0955	0.536422
24	8.96002	0.818689
25	6.57129	0.338491
28	7.83382	0.586124
29	7.43171	0.287006
31	6.56678	0.242237
32	5.72472	0.57002
33	5.95796	0.403973
34	5.09133	0.598953
35	5.19468	0.582281
36	6.9678	0.365981
39	5.26146	0.359113
40	6.67583	0.41229
41	8.51011	0.813063
56	6.63334	0.435689
63	7.36207	0.228374
65	6.22379	0.37191
73	6.28016	0.221188
75	6.46413	0.189169
78	6.19333	0.177282
79	7.57142	0.272503
81	6.15832	0.333403
84	5.09421	0.400488
85	4.543	0.385915
87	4.66183	0.523485
91	5.16617	0.455858
92	4.82378	0.523075
93	4.30175	0.544768
94	4.50824	0.357346
96	4.15961	0.479283
97	5.70822	0.57528
98	5.09045	0.341396
99	4.65935	0.678289
103	4.5967	0.350366
104	4.95006	0.521376
105	4.23287	0.490553
107	4.33048	0.282294
108	3.96001	0.390931
111	2.61468	0.238602
112	1.08128	0.0415885
&
W/G
2	1.07193	0.291853
3	3.33	0.160789
4	3.05157	0.132232
5	3.01386	0.152601
6	3.12207	0.14621
8	3.83289	0.22918
9	3.49528	0.157599
10	3.69822	0.198315
11	3.23415	0.351447
12	3.26264	0.14477
13	3.427	0.27012
14	3.08261	0.0918893
15	3.37268	0.229775
16	3.80228	0.266015
18	3.15159	0.177792
20	3.15159	0.163887
24	3.60231	1.4404
26	4.84027	0.121358
27	4.87567	0.174488
28	2.72628	0.139733
29	3.18573	0.115697
31	3.22061	0.152473
32	3.16756	0.25184
33	2.86041	0.139911
34	3.07977	0.585222
35	3.51124	0.414247
36	4.07997	0.135666
38	4.20875	0.196621
40	3.98565	0.127401
41	4.59982	0.236973
47	3.09693	0.141947
49	5.25486	0.381067
52	4.20168	0.149354
56	3.09693	0.161129
58	5.25486	0.358976
61	4.20168	0.152355
66	5.16262	0.282518
72	4.50045	0.119904
73	4.57038	0.082927
75	4.50857	0.102855
77	4.20168	0.147588
78	4.69484	0.158258
79	5.01253	0.181657
81	4.662	0.343402
84	4.15282	0.203502
85	3.4904	0.209546
87	3.54108	0.22069
89	2.46548	0.144671
91	3.82263	0.195807
92	3.93391	0.105699
93	3.41764	0.150675
94	3.5524	0.135029
96	3.36927	0.152117
97	4.36491	0.297218
98	4.3802	0.18035
99	3.85802	0.366155
103	3.22061	0.171144
104	4.14938	0.210051
105	3.73552	0.265129
107	2.11954	0.137469
108	3.23939	0.205676
109	3.34336	0.100379
109	3.34336	0.0931134
111	2.19202	0.160486
112	1.0591	0.185078
&
2	1.01543	0.386665
3	3.69549	0.107751
4	3.42818	0.171585
5	3.15358	0.301335
6	3.10366	0.287055
8	3.79939	0.255506
9	3.66838	0.290671
10	3.6324	0.137221
11	3.40715	0.265839
12	3.36361	0.18781
13	4.07	0.490322
14	3.19591	0.247175
15	3.52113	0.282682
16	4.29553	0.181564
18	3.37952	0.0802907
20	3.37952	0.0780065
24	5.13875	0.249543
26	5.57103	0.113593
27	5.78704	0.565978
28	2.72628	0.147166
29	3.62976	0.14888
31	3.69686	0.120814
32	4.13223	0.314186
33	2.85633	0.337766
34	3.33111	0.623613
35	4.27716	0.499429
36	5.24659	0.126072
38	4.55166	0.219607
40	4.47427	0.254243
41	5.65931	0.310029
47	3.36247	0.161679
49	5.86854	0.451162
52	4.47027	0.159667
56	3.36247	0.176377
58	5.86854	0.502821
61	4.47027	0.139684
66	6.22665	0.243095
72	5.31067	0.544323
73	5.28262	0.122787
75	5.57414	0.228683
77	4.47027	0.147477
78	5.04541	0.218923
79	5.68505	0.085001
81	4.9505	0.279384
84	4.53721	0.15275
85	3.97931	0.305613
87	3.83142	0.183497
89	2.57136	0.160668
91	4.33276	0.111698
92	4.4964	0.155676
93	3.73274	0.30096
94	3.83583	0.233946
96	4.01445	0.251407
97	4.47027	0.363697
98	5.26039	0.20228
99	4.5683	0.235823
103	3.69686	0.109471
104	5.07614	0.267979
105	4.23549	0.179215
107	2.45038	0.139301
108	3.72439	0.282971
109	4.04858	0.175384
109	4.04858	0.180301
111	2.15285	0.0885242
112	1.06952	0.359175
&
Y/G
1	3.63504	0.183668
2	3.54862	0.400447
3	3.23102	0.469776
4	5.84454	0.73441
5	3.39443	0.472409
6	4.01445	0.425458
7	2.59336	0.386045
8	2.90698	0.634634
9	2.73973	0.441359
10	3.52983	0.579375
11	2.78242	0.469155
12	2.54065	0.469272
14	1.85943	0.280401
15	3.92927	0.353557
16	3.15457	0.403029
17	2.93513	0.312725
18	3.06185	0.34781
19	2.23564	0.0319876
20	4.18585	0.338162
22	2.69251	0.340008
24	3.14564	0.275083
25	2.8401	0.313774
26	3.03674	0.581897
27	5.42299	0.467601
28	2.03625	0.16212
29	2.60213	0.220738
30	2.17723	0.281101
31	2.24417	0.27901
32	3.08166	0.278252
33	3.35683	0.233254
36	2.27998	0.444976
39	4.27716	0.451864
40	3.97298	0.831848
41	4.04694	0.260406
42	3.52983	0.39248
43	3.86997	0.248613
44	2.78087	0.27221
45	2.61917	0.431498
47	3.33333	0.506667
48	3.78931	0.561433
49	3.42114	0.313673
51	3.85356	0.430649
53	2.67738	0.146234
54	3.91543	0.208496
55	4.06669	0.36549
56	2.23614	0.477029
57	3.96511	0.378902
58	3.04971	0.536652
59	2.96648	0.39952
60	2.59605	0.56814
61	2.83366	0.481779
62	3.17763	0.324124
63	3.07692	0.462959
64	3.2	0.28672
65	2.68673	0.212224
66	0.706215	0.176055
67	4.05022	0.846462
68	4.13907	0.292956
69	3.32668	0.420538
70	3.34896	0.20188
&
1	3.96511	0.463801
2	3.72717	0.782109
3	3.09406	0.674911
4	5.43478	0.513941
5	3.57015	0.530233
6	4.1841	0.796555
7	2.83527	0.541009
8	3.92465	0.788626
9	2.86287	0.793374
10	3.42466	0.767029
11	2.86779	0.643136
12	2.34028	0.662704
14	2.936	0.604267
15	4.67946	0.477362
16	2.91715	0.529308
17	2.71223	0.611301
18	2.8547	0.563116
19	2.2805	0.487304
20	4.29923	0.545259
22	2.58665	0.430886
24	3.3456	0.540624
25	2.58665	0.402785
26	3.25839	0.60836
27	5.01002	0.512046
28	1.57878	0.291628
29	2.73075	0.394475
30	1.96734	0.503157
31	2.36407	0.558881
32	3.61141	0.46561
33	3.49528	0.489901
34	3.4459	0.450033
35	2.72035	0.685267
36	2.13675	0.598108
39	4.60617	0.568611
40	4.30293	0.486949
41	4.34972	0.433269
42	3.85356	0.700918
43	3.67107	0.45821
44	2.51193	0.681458
45	2.73149	0.596139
47	2.41896	0.719721
48	3.98883	0.480505
49	3.33667	0.493208
51	3.33667	0.487641
53	2.81532	0.314662
54	4.31593	0.607247
55	3.88048	0.736343
56	2.66312	0.677304
57	4.12371	0.642789
58	2.68745	0.823352
59	2.82486	0.685467
60	2.17628	0.738845
61	3.08356	0.516305
62	2.405	0.647812
63	3.34113	0.543645
64	3.05157	0.752417
65	2.2041	0.650979
66	1.1352	0.0622435
67	4.82625	0.586977
68	4.12541	0.255285
69	4.26803	0.551948
70	2.88101	0.32786
&
WY/G
1	2.35738	0.10003
2	2.28363	0.190867
3	2.85633	0.138696
4	2.4426	0.433749
5	2.457	0.0682165
6	3.06185	0.108749
7	2.84657	0.401907
8	3.19285	0.199808
8	3.19285	0.190633
9	3.54233	0.208299
9	3.54233	0.243433
10	3.79507	0.0566019
11	2.87026	0.375672
12	2.67094	0.568574
13	3.10174	0.180871
14	2.95596	0.048931
15	2.85144	0.139035
16	3.1407	0.111463
17	4.1511	0.529011
18	4.01929	0.172855
20	2.52207	0.20291
21	3.16056	0.127861
22	3.6483	0.424593
23	2.52781	0.193611
24	4.09836	0.214996
25	2.80584	0.135411
26	4.12712	0.717093
27	2.70783	0.104852
28	2.87522	0.171124
29	2.7972	0.154922
30	2.60892	0.0973326
31	3.50754	0.167319
32	2.4426	0.116343
33	1.85563	0.120174
34	3.49528	0.155156
35	3.55745	0.144272
36	3.38753	0.183606
37	2.65252	0.150567
38	3.9032	0.362592
39	3.6049	0.296293
40	2.68817	0.385883
41	2.37756	0.0819652
42	3.00391	0.36545
43	2.35018	0.176747
44	3.13972	0.103507
45	3.79075	0.597783
46	2.9146	0.158855
47	2.74048	0.259853
48	3.28731	0.341483
49	2.35738	0.166161
50	3.11139	0.136498
51	0.906618	0.830176
51	3.18269	0.260328
52	2.72035	0.142086
53	3.55492	0.821436
54	2.59605	0.111876
55	2.84172	0.133243
57	3.52983	0.206831
58	2.8777	0.0612805
59	3.14861	0.049668
&
1	2.37586	0.210548
2	2.47586	0.245808
3	3.0248	0.193053
4	2.18531	0.476127
5	2.89268	0.319643
6	2.84495	0.243622
7	3.07409	0.4158
8	2.9985	0.204096
8	2.9985	0.185215
9	3.7037	0.171468
9	3.7037	0.145405
10	3.44116	0.103377
11	2.73	0.452392
12	2.71444	0.414092
13	3.31675	0.205715
14	3.08833	0.210784
15	3.13381	0.152222
16	3.42349	0.20276
17	4.02576	0.547789
18	4.91884	0.329052
20	2.81452	0.22814
21	3.3389	0.226309
22	3.54484	0.28022
23	3.03951	0.0704908
24	4.94805	0.222797
25	2.90782	0.22576
26	3.38983	0.104683
27	2.72331	0.093447
28	2.74123	0.190864
29	3.07409	0.163485
30	2.83688	0.11428
31	4.0032	0.203526
32	2.59403	0.228113
33	2.10438	0.220534
34	3.86698	0.119478
35	3.66435	0.217524
36	3.95883	0.269564
37	2.82008	0.250515
38	3.82409	0.380216
39	3.79507	0.482485
40	3.0248	0.177499
41	2.6137	0.187864
42	2.75255	0.506111
43	2.54907	0.269657
44	3.09981	0.131641
45	3.10752	0.932835
46	3.15557	0.611398
47	2.96736	0.267679
48	3.35683	0.535245
49	2.77778	0.165895
50	3.38524	0.18565
51	0.415973	0.782113
51	3.23939	0.193083
52	3.15159	0.238381
53	3.9968	0.20607
54	2.84738	0.168638
55	3.24992	0.189059
57	3.86997	0.196194
58	2.97354	0.125555
59	3.50631	0.112123
&

## Sheet: Fig. 4e-f
figure 4e
Residue	chemical shift pertubation
1	0.00240416
2	0.00072111
3	0.00212132
4	0.000282843
5	0.00145602
6	0.00226274
7	0.00110454
8	0.00339411
9	0.00121655
10	0.000282843
11	0.00121655
12	0.000707107
13	0.00133417
14	0.000989949
15	0.00226274
16	0.00332866
17	0.00268701
18	0.00127279
19	0.00164924
20	0.00158114
21	0.00210238
22	0.000824621
23	0.0043382
24	0.00243311
25	0.000141421
26	0.00216333
27	0.000141421
28	0.000141421
30	0.000565685
31	0.000282843
32	0.00328938
33	0.00264197
34	0.00216333
35	0.00072111
36	0.00226274
37	0.000424264
38	0.00888144
39	0.00142127
40	0.00282843
41	0.00072111
43	0.000565685
44	0.000141421
45	0.00155563
48	0.00158114
49	0.0121622
54	0.00416173
58	0.0034176
59	0.00487647
107	0.00110454
109	0.000565685
111	0.00393954
112	0.00133417
114	0.000141421
116	0.00145602
118	0.00072111
119	0.00121655
120	0.00220907
122	0.00210238
124	0.00641249
126	0.002
127	0.00223607
129	0.00282843
131	0.00530848
132	0.0043382
134	0.00226274
135	0.00710634
136	0.00183848
137	0.00420476
138	0.00231948
139	0.00133417
141	0.00392173
142	0.000565685
143	0.000905539
144	0.00564624
146	0.00212132
147	0.001
148	0.000282843
150	0.00072111
151	0.00072111
154	0.000141421
155	0.000424264
156	0.00183848
157	0.00141421
158	0.00250599
159	0.00164924
160	0.0065192
162	0.00250599
164	0.00133417
165	0.00181108
167	0.000989949
168	0.00172627
171	0.001
172	0.00110454
173	0.00113137
174	0.00210238
175	0.00152315
176	0.00626259
177	0.00353553
178	0.00226274
179	0.000824621
180	0.00158114
181	0.00250599
183	0.00142127
184	0.000141421
185	0.00164924
187	0.00181108
189	0.00144222
190	0.000848528
192	0.00152315
193	0.000989949
194	0.00144222
195	0.00342345
196	0.00145602
198	0.0017088
200	0.00183848
202	0.00410122
203	0.00240416
204	0.00353553
205	0.00416173
207	0.00367696
208	0.00360555
209	0.0065437
210	0.0062434
212	0.0017088
213	0.000424264
214	0.00072111
215	0.00319061
216	0.00072111
218	0.00393954
219	0.00072111
220	0.00072111
221	0.00643273
222	0.00155563
223	0.00181108
224	0.00254558
225	0.00142127
227	0.00419762
228	0.000282843
229	0.00291548
230	0.00219545
231	0.000282843
232	0.00190263
233	0.00127279
234	0.00277849
235	0.00072111
236	0.000905539
237	0.00155563
238	0.00305287
240	0.00254951
241	0.000761577
242	0.00169706
243	0.001
244	0.000565685
245	0.00243311
246	0.00214009
247	0.00212132
248	0.00144222
250	0.00147648
&
figure 4g
Residue	chemical shift pertubation
3	0.00962971
4	0.00489809
5	0.00291397
6	0.00582505
8	0.0148977
9	0.0124752
10	0.00440809
12	0.00807968
13	0.00489809
14	0.00218203
15	0.00291397
22	0.00362509
24	0.00342509
28	0.00247815
29	0.002421
31	0.00102042
32	0.00189506
34	0.00209314
35	0.00148029
36	0.00117527
40	0.000749166
41	0.003285
49	0.00379885
66	0.004035
73	0.0031195
75	0.00449347
78	0.00809205
79	0.0065262
81	0.00559743
84	0.00209314
85	0.00175535
91	0.00327738
92	0.0054992
96	0.00148029
97	0.00166771
98	0.000883883
99	0.00280736
103	0.00889051
104	0.000965013
108	0.0105015
109	0.00115812
111	0.00347725
112	0.0017582
114	0.00752537
116	0.00238563
118	0.00259639
119	0.00122117
120	0.00148703
122	0.00194454
124	0.00585075
125	0.00440809
126	0.00129663
127	0.00454876
129	0.0022981
131	0.00110962
132	0.00909017
133	0.00352722
134	0.00387702
135	0.00252809
136	0.00243542
137	0.00666568
138	0.00854291
139	0.000617454
141	0.00315614
142	0.00185506
143	0.00399265
144	0.00171501
146	0.00194711
147	0.00115812
148	0.00175535
149	0.00283042
150	0.00358347
151	0.00490319
154	0.00135324
155	0.00232621
156	0.00230895
157	0.00358905
158	0.0080007
159	0.00958078
160	0.00487147
162	0.00558939
164	0.000728869
165	0.000480885
167	0.00129663
168	0.00243542
171	0.00327586
172	0.00582505
173	0.000749166
174	0.00786837
175	0.00405771
176	0.00159099
177	0.000247487
178	0.00230895
179	0.00153011
181	0.00258675
183	0.00218203
184	0.00219801
185	0.000480885
186	0.00245586
187	0.00117527
189	0.00362509
190	0.00338987
192	0.00810193
193	0.00238563
194	0.00135324
195	0.00529068
196	0.00365804
198	0.00735603
199	0.00699866
200	0.00316089
201	0.00452673
202	0.0193541
203	0.00460882
204	0.0104967
205	0.0054901
207	0.00673285
208	0.0146131
209	0.00566227
210	0.0193541
211	0.0314323
212	0.0176519
213	0.0140425
214	0.00271869
215	0.00598592
216	0.0271411
217	0.00245586
218	0.0192052
219	0.0150878
220	0.010038
221	0.00682505
222	0.00508245
223	0.00961048
224	0.00662505
225	0.003829
227	0.00243542
228	0.00122117
229	0.00144265
230	0.00162519
231	0.00209314
232	0.00218889
233	0.00189506
235	0.00124147
236	0.00115812
237	0.00219801
238	0.000965013
240	0.00172663
241	0.00399515
242	0.00372307
243	0.00326209
244	0.00136428
245	0.00194711
246	0.0015752
247	0.00124147
248	0.00205943
&
figure 4f
Residue	R2	errors
1	1.44342	1.30008
2	2.55102	0.780925
3	2.331	1.10302
4	3.47826	1.03924
5	2.18388	1.37834
6	1.41804	1.01748
7	1.49813	1.3197
8	1.45624	1.52262
9	1.8457	1.3388
10	2.39578	1.64158
11	1.83891	1.32559
12	2.23864	1.19274
13	3.87297	1.55999
14	1.00492	1.5653
15	3.68324	1.03782
16	3.26691	1.55821
17	2.99222	1.35196
18	1.1302	1.74997
19	2.84333	1.04291
20	3.14367	1.63063
21	2.11864	1.29722
22	1.70126	1.97679
23	1.05274	1.25234
24	2.13174	1.49508
25	0.635324	1.554
26	1.31961	1.88068
27	2.2941	1.25784
28	2.48262	1.33746
29	4.26439	1.90943
30	1.55642	1.19911
31	2.1815	1.18498
32	1.91022	1.24794
33	0.994036	1.53157
34	1.98807	1.96831
35	1.50739	1.59964
36	2.83768	1.16761
37	1.46349	1.2658
38	2.46245	1.36432
39	2.25276	1.25351
41	2.31589	1.16921
42	2.61643	1.71143
43	2.80112	0.902322
44	2.21582	1.13418
45	2.25989	0.995882
46	0.738007	2.63613
51	0.228154	0.603831
52	0.967118	1.26268
53	0.309502	1.85835
57	8.59845	1.92966
58	1.77841	3.32088
107	1.36221	1.64594
109	1.54036	1.16737
112	1.94666	1.12169
114	8.56898	0.57714
116	10.8319	0.702806
118	15.1217	1.51377
119	15.1722	0.432768
120	19.6657	1.94917
122	11.8892	0.973922
126	13.7118	1.46838
127	15.0399	0.780381
129	16.3052	2.1322
131	13.7552	2.13801
132	18.3857	1.48397
134	16.4366	1.22383
135	16.6945	1.90914
136	16.0849	0.543322
137	13.9782	1.69794
138	14.9209	1.12875
139	15.3752	1.32381
142	13.1423	0.701247
143	14.0469	1.69889
144	13.4807	1.83547
146	16.9952	1.02826
147	15.6912	2.07066
148	15.5666	1.67928
150	20.1248	1.93998
151	12.8287	0.452585
154	17.5531	2.06435
155	12.6422	1.34893
156	18.3117	3.62142
157	19.0331	1.68451
158	22.4215	1.36741
159	19.2234	1.57793
162	18.8644	2.02487
164	12.9719	1.36298
165	14.4509	1.12976
168	13.113	0.942295
171	16.0385	1.70803
172	15.3398	2.98842
174	19.6117	2.43079
175	18.6602	2.25984
176	16.2127	2.32887
177	13.5722	0.705504
178	14.8192	0.819141
179	18.3117	2.47129
180	13.2485	0.702096
181	12.8833	1.13032
183	15.163	0.873683
184	12.6968	1.07204
185	12.8551	1.51373
187	12.9082	1.68288
189	21.2811	1.15939
192	14.4718	1.05135
193	13.3138	0.987324
194	16.7588	2.6485
195	18.379	1.61124
196	15.7109	0.918219
198	17.0155	0.48351
200	15.586	1.13446
202	13.1804	1.89359
203	17.4611	2.61597
204	15.9668	1.85595
205	17.2236	1.88967
207	15.8353	1.90325
208	16.4366	1.0158
209	13.7798	0.203175
210	20.5719	2.42072
212	17.584	2.70237
213	13.6073	2.44409
214	14.374	1.22521
215	15.5039	3.34115
216	16.7616	1.20248
218	15.9134	5.59654
219	26.9978	2.6094
220	15.321	1.03752
221	17.6056	4.02946
222	19.1718	0.757168
223	12.7307	1.19447
224	15.3752	7.96652
225	17.316	2.44973
227	13.8255	1.96879
228	16.9664	0.909634
229	15.7853	0.897035
230	16.4935	1.01469
231	18.3824	0.787332
232	14.7973	0.564915
233	18.9179	0.590513
234	11.9574	0.873609
235	17.31	1.19855
236	20.734	2.90611
237	15.5521	1.48265
238	13.9587	1.46523
240	14.3102	1.04235
241	16.3934	1.09648
242	14.7362	1.14007
243	17.9759	2.59153
244	15.3327	0.862789
245	15.2369	1.63444
246	13.7798	0.203175
247	13.1113	1.05723
248	16.3506	3.31502
250	16.65	1.2281
&
1	1.65645	1.1579
2	3.83877	1.20837
3	3.15557	0.503856
4	3.73274	0.620033
5	2.77624	0.550314
6	2.37586	0.688655
7	2.10261	0.69409
8	1.998	0.598802
9	2.19829	0.657214
10	2.40269	0.692751
11	2.6434	0.733697
12	2.15936	0.774031
13	3.82117	0.781171
14	1.96078	0.680508
15	4.23729	0.614048
16	4.00802	0.621684
17	3.07692	0.782012
18	2.20361	0.742955
19	2.1901	0.767447
20	2.53293	0.569075
21	3.00481	0.511937
22	2.82486	0.750902
23	1.90985	0.784222
24	2.17202	0.726524
25	1.82548	0.76645
26	1.85151	0.534781
27	2.62467	0.570401
28	2.67308	0.58592
29	3.29707	0.732681
30	1.81324	0.618111
31	2.63435	0.558655
32	2.32721	0.628242
33	1.84638	0.807962
34	2.66667	0.690489
35	2.20022	0.793919
36	3.38066	0.548586
37	2.27531	0.590184
38	2.87522	0.625802
39	2.76625	0.670328
41	2.83126	0.502604
42	3.64564	0.737635
43	3.47343	0.634603
44	2.92912	0.586853
45	4.21585	0.655839
46	1.98334	0.204943
51	0.81367	0.229734
52	1.02114	0.552643
53	3.62056	0.441756
55	1.33708	0.438005
56	2.2482	0.520604
57	3.96511	1.0408
58	2.68384	0.849956
107	1.9581	0.878019
109	2.49938	0.478511
112	2.86615	0.589824
114	9.00901	0.409869
116	12.6358	0.143059
118	18.2983	0.452016
119	17.313	0.614468
120	17.2652	0.807816
122	14.6649	0.124304
124	18.0995	0.959849
126	15.9185	0.301544
127	16.3026	0.342848
129	18.4809	0.338127
131	18.2116	0.348246
132	18.2548	0.519853
134	16.8663	0.554717
135	17.7242	0.719398
136	16.2575	0.43875
137	15.7085	0.621824
138	16.239	0.646081
139	17.1409	0.658135
141	14.8765	0.998113
142	14.6671	0.301172
143	16.1473	0.719626
144	18.6116	0.429525
146	19.6348	0.6978
147	17.5162	0.221522
148	16.9348	0.312598
150	18.8679	0.246351
151	15.0038	0.553777
154	19.3349	0.571972
155	18.4672	0.344449
156	19.3949	0.936642
157	19.0694	0.538191
158	17.7399	0.327293
159	20.1167	0.951
162	18.1884	0.906444
164	15.1309	0.297627
165	14.9925	0.485514
168	14.1283	0.291428
171	16.4258	0.426293
172	17.55	0.825448
174	22.9674	0.564426
175	18.3284	0.284198
176	18.0018	0.476375
177	17.5285	0.274679
178	16.4474	0.440941
179	19.4742	0.584036
180	15.2765	0.336055
181	16.0436	0.404115
183	17.7085	0.627183
184	16.2575	0.298667
185	16.8691	0.424004
187	16.2153	0.454881
189	21.097	0.801154
192	15.1584	0.326284
193	16.6058	0.66732
194	17.4642	0.972944
195	19.8452	0.921567
196	18.3993	0.263717
198	16.3399	0.12602
200	18.6081	0.405126
202	17.4125	0.324419
203	19.0078	0.296624
204	19.5695	0.75444
205	18.2749	0.661261
207	14.3349	1.58226
208	18.2782	0.347456
209	17.4338	0.793272
210	17.6616	0.50533
212	18.6637	0.543399
213	18.9107	0.547153
214	17.9921	0.831948
215	16.1812	1.08399
216	16.0333	0.362466
218	19.5274	1.44521
219	30.553	0.926018
220	19.4062	0.367561
221	17.5009	0.548242
222	16.5344	0.505764
223	15.0218	0.372329
224	16.4582	0.820743
225	14.5455	0.810314
227	15.1126	0.287772
228	16.7813	0.619549
229	17.7873	0.216725
230	17.2384	0.407113
231	15.9566	0.465942
232	14.3062	0.679491
233	21.7344	0.402471
234	14.6649	0.200651
235	18.8111	0.541404
236	19.1644	1.11652
237	18.3621	0.350653
238	14.9276	0.679641
240	18.0148	0.233663
241	16	0.141568
242	13.9841	0.602306
243	19.2419	0.488729
244	20.02	0.569138
245	17.2444	0.294097
246	15.674	0.250587
247	17.3641	0.289151
248	17.8795	0.537056
250	19.9442	0.234684
&
figure 4h
Residue	R2	errors
3	2.58336	0.988699
6	3.14842	0.869438
8	3.68261	0.941499
9	3.92304	0.856202
10	3.54767	0.922438
12	3.32686	0.895472
13	3.74165	1.16568
14	3.19319	1.0887
15	3.06864	0.950356
21.1	4.63117	1.86644
22	5.45454	0.598887
22.1	5.26742	0.802242
24	10.7921	1.35193
24.1	6.74537	0.651088
32	3.97723	1.16955
32.1	8.92409	1.65521
34	3.23442	1.2149
34.1	3.73188	2.0079
35	3.98904	1.07006
36	9.78587	0.544767
36.1	5.13463	0.978683
40	5.76226	0.778247
41	8.35241	0.658443
47	5.14843	0.717398
47.1	6.10406	0.883325
47.2	5.95076	1.42078
47.4	5.67046	1.75543
56.1	5.21709	1.07214
66	4.15257	0.731836
73	4.76274	0.619638
75	4.49828	0.352103
75.1	4.49828	0.358174
75.3	7.8615	1.31234
78	5.40344	0.715851
78.1	5.6471	0.874589
79	5.9476	0.572615
81	5.15447	0.425125
81.2	6.72375	1.24369
81.3	7.09507	3.28957
84	4.87374	0.977036
85	3.65801	0.835536
91	4.38198	0.743807
92	5.58528	1.0705
96	4.76993	0.843012
97.2	1.75573	1.29153
99	3.96942	0.85349
104	6.43295	0.692426
105	4.91356	0.854083
108	6.16751	0.993286
109	4.37719	0.727156
109.1	8.4404	0.37807
112.1	6.47379	1.34896
114	12.7999	0.817457
114.1	20.3172	4.61936
116	18.6647	0.867025
118	19.8626	5.32519
119	18.7855	1.90086
119.1	19.0928	1.3189
120	23.408	1.75343
122	19.525	0.747097
124	30.0343	6.06549
125	20.7353	1.91305
126	17.5138	0.650225
127	21.3854	1.47599
129	19.3007	1.88805
131	28.2766	1.21431
132	21.032	2.07343
133	23.9939	1.41537
134	21.5534	3.55483
135	25.9764	5.38255
136	19.0042	0.563194
137	21.0734	1.64709
138	24.8573	3.9196
139	21.4049	1.81802
141	20.2604	1.60958
142	18.2578	0.927082
143	23.9953	2.4119
144	20.5071	1.10573
146	20.0573	1.39234
147	22.2691	0.475057
148	20.0078	1.40112
149	21.4823	2.15054
150	25.1377	3.06333
151	15.7717	0.320931
154	20.5723	1.58278
155	23.2067	4.41427
156	23.8565	2.01447
157	20.0446	1.59099
158	22.0786	21.2388
159	23.388	2.26319
160	22.1013	1.14232
162	23.8416	1.65281
164	20.5177	1.13235
165	17.3358	0.486928
168	18.2384	0.671671
171	18.9521	0.517312
172	17.3807	2.19355
173	23.3622	1.28167
174	19.2793	1.65705
175	18.4838	1.04512
176	24.3135	7.57014
177	22.8995	1.69292
178	20.0161	1.78614
179	21.4445	1.35096
181	18.6053	1.3944
183	18.2895	1.09662
184	19.5046	1.16031
185	21.7405	2.22965
187	18.3358	1.69434
189	23.419	1.48563
190	17.0726	1.48377
192	18.3033	1.14887
193	23.8356	1.33978
194	21.1254	1.54836
195	15.8613	1.31856
196	20.7408	1.33698
198	20.6653	0.887917
201	18.8355	1.70172
203	19.8602	2.24269
204	26.1148	2.19397
207	18.4854	0.926265
208	19.7288	1.3855
209	24.2228	1.51918
211	28.1731	2.10832
212	27.8376	7.82361
215	25.615	4.87244
216	24.6313	3.23799
218	54.8879	22.8486
219.1	32.6307	2.5179
220	23.6505	3.21509
221	23.5724	2.19963
222	20.844	1.95475
223	18.7783	1.86067
224	15.5574	1.92103
227	19.6529	1.64427
228	16.3533	1.25465
229	21.3728	0.767039
230	21.1195	0.807307
231	23.5643	1.90899
232	18.0586	0.906112
233	12.7658	1.17897
235	19.3876	2.72564
236	20.6085	2.32352
237	21.2748	0.872955
238	16.4095	1.43745
240	21.6323	1.64162
241	20.4889	1.16593
242.1	17.2882	1.18328
243	19.8701	2.67154
244	18.5507	1.15611
244.1	24.0681	17.253
245	23.3665	2.14438
246	17.5672	0.576775
247	38.133	5.89206
248	19.3212	1.0414
&
3	3.06871	1.16606
6	4.18656	1.01528
8	4.99964	1.12112
9	4.7842	0.973895
10	4.02502	0.935131
12	4.15255	1.07103
13	4.66781	1.24669
14	3.65004	1.08715
15	4.08488	1.08564
21.1	6.46294	0.994481
22	8.96608	0.812403
22.1	8.67152	0.872568
24	13.6588	1.02888
24.1	10.208	1.01936
32	5.85194	1.11749
32.1	5.17608	1.59633
34	4.97296	1.22891
34.1	5.06419	1.39748
35	5.77948	1.43671
36	13.0112	0.846828
36.1	6.42429	0.838449
40	8.94395	0.99206
41	10.9529	0.78235
47	7.19041	0.860406
47.1	8.33148	1.14583
47.2	8.41561	1.02739
47.4	7.67395	1.7343
56.1	7.09123	1.09149
66	5.28881	0.935024
73	6.89976	0.757287
75	6.66036	0.537778
75.1	6.0049	0.512224
75.3	11.2162	0.877965
78	8.19669	0.726802
78.1	6.96155	0.882597
79	8.52348	0.657011
81	7.45345	0.622817
81.2	8.11768	0.818287
81.3	9.95813	1.22022
84	5.66992	0.91798
85	4.80315	0.899711
91	6.317	1.11079
92	6.56411	1.50695
96	5.18049	0.99765
97.2	2.37209	0.961588
99	5.15222	1.22223
104	7.94822	0.88464
105	6.45326	1.05579
108	8.0951	0.944123
109	6.66941	0.748662
109.1	8.44994	0.807438
112.1	7.90485	0.681154
114	14.3159	0.459371
114.1	22.7305	1.76653
116	37.5306	2.86803
118	39.678	2.70205
119	32.2724	1.27992
119.1	36.2272	2.71149
120	34.5507	1.56198
122	15.6921	1.80475
124	32.2236	2.59309
125	31.3228	1.55857
126	27.3747	0.742569
127	29.7097	1.22538
129	31.7661	3.16453
131	35.8662	1.21314
132	43.0175	8.87201
133	32.6083	1.91108
134	31.3378	2.01074
135	33.5734	1.08593
136	29.439	0.395329
137	31.6479	1.35109
138	41.403	3.3181
139	50.7198	7.79362
141	28.0346	2.68493
142	27.7727	0.610433
143	30.3192	2.29568
144	37.2327	0.792452
146	33.213	0.626092
147	35.8678	2.90335
148	28.3196	0.669381
149	29.7188	1.03205
150	36.1649	1.09061
151	9.37247	0.632417
154	32.9442	2.25366
155	34.3461	2.03736
156	38.3927	2.57487
157	35.6365	1.863
158	23.4553	3.11156
159	57.5373	51.4077
160	33.7705	2.19834
162	33.8531	2.86109
164	29.633	0.81159
165	26.4783	1.27511
168	27.1966	0.997954
171	27.9908	1.22128
172	32.1438	1.80584
173	29.4739	1.14523
174	29.6551	1.76461
175	31.8439	1.56907
176	30.8214	2.85673
177	37.7933	1.61033
178	31.923	1.24132
179	30.4599	1.78031
181	28.5012	0.615716
183	26.4934	1.00995
184	29.5504	1.08155
185	30.5543	1.37139
187	32.266	1.98623
189	38.2018	2.97185
190	20.5755	1.2019
192	26.804	0.558594
193	31.532	0.638259
194	30.7377	1.64329
195	21.9149	0.801725
196	34.1228	1.15432
198	34.1968	0.446185
201	32.7276	0.841588
203	28.2643	1.08526
204	46.6553	2.97482
207	35.5238	2.67154
208	34.5293	0.371499
209	43.0497	3.14487
211	39.5064	1.51686
212	37.8363	2.58523
215	24.6554	2.32696
216	43.7793	2.2963
218	34.064	4.23141
219.1	67.8911	3.45639
220	34.7947	2.57515
221	29.7517	1.31745
222	29.5758	1.55623
223	30.9066	1.33529
224	29.9815	3.34963
227	28.3746	1.38424
228	19.135	1.28202
229	33.8929	0.951309
230	29.249	1.14498
231	32.603	1.4864
232	26.2095	1.5932
233	5.02715	0.913428
235	30.9644	1.80088
236	34.4983	1.54471
237	31.9354	1.48741
238	27.3592	0.640812
240	32.6293	1.71158
241	30.5228	2.11255
242.1	27.1562	0.676769
243	32.1067	1.99677
244	20.8526	1.9895
244.1	29.0893	5.23696
245	42.9127	2.60891
246	29.3723	0.956266
247	35.2544	3.42676
248	34.7616	0.839703
&

## Sheet: Fig. 5a
		Triplicates of O.D measurement
		#1	#2	#3	Ave	Std
Construct	wt-FL	2.905	3.086	3.034	3.008	0.093
(40 µM)	NTD	0.029	0.061	0.023	0.038	0.02
	CRD	0.039	0.003	0.023	0.022	0.018
	W/G-FL	2.172	1.938	1.841	1.984	0.17
	Y/G-FL	0.008	0.004	0.014	0.009	0.005
	WY/G-FL	0.005	0.003	0.006	0.008	0.002

## Sheet: Fig. 5c
NTD
Residue	Ratio	errors
3	0.943966	0.0087094
4	0.969288	0.0162556
5	0.916131	0.00943663
6	0.987417	0.0116156
8	0.946813	0.0257532
9	0.935734	0.0160947
10	0.909604	0.00686965
12	0.932775	0.010142
13	0.902877	0.0359319
22	0.925827	0.00839945
28	0.997988	0.0312866
29	0.906779	0.0107772
31	0.907138	0.00859439
32	0.900009	0.0267976
34	0.942086	0.0310652
35	0.896441	0.0160728
36	0.897855	0.00811666
40	0.893952	0.0296439
41	0.883595	0.00976938
58	0.922233	0.00506337
65	0.954839	0.0164536
66	0.900844	0.00702274
73	0.934248	0.00765625
75	0.941096	0.00885993
78	0.924372	0.00913421
79	0.899156	0.011256
84	0.942957	0.0244357
85	0.900475	0.017224
87	0.889553	0.0348713
96	0.803623	0.0267545
98	0.94678	0.0342849
99	0.897151	0.039847
103	0.915201	0.0164691
104	0.873874	0.020578
105	0.9653	0.0177121
107	0.891152	0.0123961
108	0.916603	0.0208326
109	0.908146	0.00830102
111	0.897907	0.00614657
112	0.920982	0.00458208
&
Residue	Ratio	errors
114	0.250276	0.0213222
116	0.240432	0.0253924
119	0.208143	0.0297629
120	0.286405	0.0294371
122	0.363465	0.0311595
125	0.271513	0.0244652
126	0.273383	0.0230472
127	0.289153	0.0261551
129	0.202714	0.0311124
130	0.249551	0.0146806
131	0.32277	0.0386538
132	0.240756	0.0276693
133	0.219817	0.0142049
134	0.266086	0.027824
135	0.266418	0.0331022
137	0.248486	0.0309041
139	0.158497	0.0269603
142	0.24492	0.0117107
143	0.212744	0.029152
144	0.211809	0.02413
145	0.230842	0.0273211
146	0.210107	0.0198954
147	0.247828	0.0274649
148	0.230485	0.0276596
149	0.271964	0.0237736
150	0.210489	0.0324986
151	0.265682	0.0266282
154	0.213783	0.0168675
155	0.218624	0.0299502
156	0.191868	0.0248692
157	0.197633	0.0225729
159	0.240086	0.0305724
160	0.229753	0.0338475
162	0.254086	0.0386196
163	0.198492	0.0350315
164	0.124683	0.0171696
165	0.151556	0.0192841
167	0.192599	0.0163994
168	0.168781	0.0161907
169	0.249551	0.0146806
170	0.290744	0.0281904
171	0.221292	0.02744
172	0.289134	0.0294726
173	0.194895	0.033468
174	0.218364	0.030114
175	0.300062	0.028539
176	0.211683	0.0312665
177	0.244389	0.0246317
178	0.230036	0.0211914
179	0.198621	0.025857
180	0.268368	0.0196736
181	0.130389	0.0202108
182	0.204233	0.0288885
183	0.110409	0.0183794
184	0.0867236	0.0171425
185	0.214977	0.0273995
186	0.134682	0.0229847
187	0.157509	0.0248865
189	0.232892	0.0213972
190	0.263277	0.0205922
192	0.296958	0.0242415
193	0.257418	0.0246775
194	0.203735	0.0206108
195	0.258202	0.0279462
196	0.216322	0.0242472
198	0.344188	0.0315775
199	0.2154	0.0334382
200	0.255748	0.0374699
201	0.271964	0.0237736
202	0.245	0.0276102
203	0.245228	0.0269899
204	0.188856	0.0331492
205	0.26219	0.0292129
207	0.249817	0.0231413
208	0.259485	0.0225026
209	0.327437	0.0362924
210	0.327821	0.027385
211	0.198855	0.0392936
212	0.187073	0.0216245
213	0.156021	0.0244022
214	0.20649	0.0295207
215	0.25467	0.0285976
216	0.257055	0.0185739
218	0.225949	0.0290096
220	0.233959	0.0235811
221	0.346421	0.0330603
222	0.17047	0.0265027
223	0.271309	0.0240027
224	0.188091	0.0349871
225	0.156021	0.0244022
227	0.212808	0.0228659
228	0.169735	0.018501
229	0.223037	0.0157336
230	0.224451	0.0227613
231	0.290481	0.0283549
232	0.273941	0.0221388
233	0.297211	0.0198691
234	0.196541	0.0272046
235	0.292481	0.0339581
236	0.216428	0.0341931
237	0.188385	0.0250909
238	0.209961	0.0263936
239	0.232343	0.0136253
240	0.226632	0.0284372
241	0.339951	0.0352072
242	0.247994	0.0226302
243	0.218364	0.030114
244	0.254185	0.0252773
245	0.316973	0.0245944
246	0.254862	0.0220105
247	0.289456	0.0252223
248	0.268045	0.0232694
249	0.224391	0.0194613
250	0.196541	0.0272046
&
WY/G-FL
1	1.0964	0.00919038
2	0.981647	0.0147259
3	1.07996	0.0113643
4	1.0325	0.0236034
5	0.968826	0.0280869
6	0.984559	0.0245315
7	1.04113	0.0394972
8	1.17175	0.038912
10	1.06196	0.0288886
11	1.10358	0.0112158
12	1.03785	0.0386256
13	1.02376	0.0331587
14	1.02339	0.0410808
17	0.969932	0.0332501
18	1.2983	0.01517
19	0.548039	0.0402522
20	1.38039	0.0207635
21	1.02703	0.0400562
22	1.2308	0.0108621
23	1.02712	0.0126092
24	1.07775	0.0106094
25	0.91951	0.0351548
26	1.29395	0.0125562
27	0.590984	0.032096
28	1.10437	0.012504
29	1.11596	0.0109345
30	1.05539	0.00720846
31	0.870673	0.0480862
32	0.933166	0.0594969
33	0.685051	0.0459114
35	1.03482	0.00671587
37	0.848155	0.0479837
39	0.54011	0.0432392
40	1.09165	0.00513105
41	1.19762	0.0401793
42	0.756787	0.0394017
43	1.14918	0.0443181
\
114	0.618407	0.0316803
116	0.657055	0.0373187
118	0.544783	0.0676578
119	0.696062	0.0572192
120	0.697568	0.0676455
122	0.598159	0.0505418
124	0.664298	0.0880036
126	0.658186	0.0423418
127	0.623297	0.0438697
129	0.80675	0.0649148
131	0.755745	0.0687358
132	0.6538	0.0652663
134	0.58885	0.0459512
135	0.591122	0.0633546
136	0.71062	0.0368728
137	0.699968	0.0476852
138	0.545343	0.0519989
139	0.565886	0.048045
142	0.516687	0.0200443
143	0.562164	0.0675952
144	0.564204	0.0447767
146	0.604395	0.0394734
147	0.570338	0.0551843
148	0.65052	0.0549546
150	0.931886	0.0699553
151	0.613124	0.0459068
154	0.57389	0.0290069
155	0.608468	0.0623499
156	0.595134	0.0489147
157	0.580776	0.0407857
158	0.641623	0.0770481
159	0.566258	0.0579087
160	0.604749	0.0633123
162	0.614364	0.0627156
164	0.513565	0.0334589
165	0.625683	0.0343359
167	0.652934	0.0286303
168	0.499526	0.0280685
171	0.656801	0.0528534
172	0.663294	0.0507899
173	0.509708	0.0559021
174	0.542521	0.058374
175	0.70808	0.0518662
176	0.654748	0.0637558
177	0.719383	0.049512
178	0.641507	0.0409939
179	0.521789	0.0464563
180	0.693922	0.0308812
181	0.613649	0.0423285
183	0.390809	0.0355977
184	0.477524	0.0359855
185	0.715241	0.0611852
187	0.669807	0.051275
189	0.518962	0.0402808
192	0.741544	0.0349357
193	0.524785	0.049639
194	0.567206	0.0413615
195	0.381397	0.0662263
196	0.604198	0.0406132
198	0.775345	0.0421456
200	0.566439	0.0546442
202	0.591413	0.0489773
203	0.535716	0.0519454
204	0.46911	0.0585836
205	0.818757	0.0608302
207	0.582751	0.0473555
208	0.711259	0.0429386
209	0.776402	0.0928662
210	0.654543	0.0577454
212	0.483973	0.043442
214	0.581966	0.0581125
215	0.609251	0.0576006
216	0.833212	0.034998
218	0.488125	0.0709164
219	0.51599	0.0603486
220	0.574099	0.0443341
221	0.687497	0.0546053
222	0.580414	0.0489912
223	0.604001	0.0383824
224	0.661946	0.0664967
225	0.46278	0.0478536
227	0.600801	0.0452465
228	0.511211	0.0373962
229	0.632419	0.0298276
230	0.554176	0.0448664
231	0.589916	0.0495793
232	0.622449	0.0413611
233	0.702869	0.0395907
234	0.685051	0.0459114
235	0.635212	0.0600679
236	0.726792	0.0632802
237	0.67485	0.0409646
238	0.444316	0.043017
240	0.600657	0.0380435
241	0.532258	0.0611786
242	0.578189	0.041981
244	0.481114	0.0445666
245	0.635038	0.0430797
246	0.644841	0.0394858
247	0.773325	0.0458612
248	0.626341	0.0431069
250	0.608294	0.0573208
&

## Sheet: Fig. 6c
Residue	Ratio	errors
3	1.35085	0.0153576
4	1.37608	0.0266896
5	1.35589	0.0172147
6	1.32328	0.0174952
8	1.15158	0.0326529
9	1.22544	0.0229806
10	1.25697	0.00968615
12	1.26	0.0157312
13	1.14928	0.0591588
14	1.153	0.0599419
15	1.04369	0.035734
18	1.25479	0.0108335
20	1.16711	0.0481085
21	1.07313	0.142179
22	1.23228	0.0159445
24	1.32536	0.0921711
28	1.12637	0.0560889
29	1.22043	0.0219748
31	1.25955	0.0130044
32	1.15872	0.0361664
34	1.06213	0.0415955
35	1.182	0.0266228
36	1.19375	0.0212563
40	1.21331	0.0425866
41	1.13304	0.0164893
47	1.38783	0.0796507
49	1.23959	0.00806095
58	1.23959	0.00806095
66	1.22186	0.0610796
73	1.23451	0.0126357
75	1.24386	0.0167365
78	1.23964	0.0153771
79	1.28447	0.0213228
81	1.28037	0.025043
84	1.23065	0.033577
85	1.20612	0.0305527
91	1.32755	0.083704
92	1.1681	0.0368556
96	1.23806	0.0375063
97	0.989618	0.0843038
98	1.35088	0.0466313
99	1.23666	0.0602251
103	1.32439	0.0285933
104	1.24704	0.0345406
108	1.29603	0.0463558
109	1.24579	0.0112496
111	1.20132	0.0165318
114	1.2207	0.0180685
116	1.23228	0.0159445
118	1.10095	0.0958232
119	1.12285	0.0509611
120	1.17737	0.0604073
122	1.39982	0.0562448
125	1.04349	0.0471286
126	1.20418	0.0479639
127	1.24686	0.0536952
129	1.05337	0.081144
131	1.1994	0.0744156
132	1.58672	0.111635
133	1.22936	0.0780365
134	1.23368	0.0704472
135	1.1661	0.0408947
136	1.45513	0.0487423
137	1.09896	0.0462498
138	1.20354	0.072007
139	1.07149	0.0561682
141	1.15046	0.0990849
142	1.24041	0.0213242
143	1.28143	0.0811994
144	1.20507	0.0454643
146	1.20921	0.0390825
147	1.25062	0.0177816
148	1.14357	0.0583126
150	1.33422	0.0410139
151	1.0647	0.0470645
154	1.21927	0.0328171
155	1.18333	0.0749366
156	1.36263	0.0629859
157	1.22332	0.0538225
158	1.07849	0.0861685
159	1.21771	0.0150454
160	1.18969	0.0236421
162	1.18764	0.0841963
164	1.36501	0.0386439
165	1.23809	0.0578444
167	1.21858	0.0142702
168	1.30271	0.0292196
170	1.17719	0.0421866
171	1.37617	0.0590883
172	1.15862	0.0641201
173	1.518	0.0766093
174	1.48554	0.0612178
175	1.18624	0.0520853
176	1.4649	0.0786869
177	1.31089	0.0503209
178	1.21591	0.0302701
179	1.17756	0.0560355
180	1.05611	0.0281841
181	1.1661	0.0408947
183	1.29144	0.0421348
184	1.20499	0.0449825
185	1.24462	0.057702
186	1.18327	0.0632736
187	1.25724	0.0582682
189	1.28038	0.0399923
190	1.28447	0.0213228
192	1.27831	0.0368056
193	1.33074	0.0546656
194	1.29244	0.048181
195	1.1771	0.0715054
196	1.18466	0.0398092
198	1.2821	0.0543119
199	0.916696	0.0594277
200	1.16839	0.0661933
202	1.24831	0.0786295
203	1.20705	0.0909274
204	1.46906	0.105525
205	1.13807	0.0723926
207	1.19424	0.048978
208	1.03152	0.0400726
209	1.05187	0.069501
210	1.0258	0.0624124
211	1.26745	0.0799899
213	1.23283	0.0314956
214	1.16839	0.0661933
215	1.35076	0.0829701
216	1.00043	0.0478076
217	1.18327	0.0632736
219	0.992041	0.0814334
220	1.18294	0.0554535
221	1.21591	0.0302701
222	1.23708	0.0518643
223	1.37646	0.0514212
224	1.19173	0.114557
225	1.23283	0.0314956
227	1.3243	0.0561816
228	1.31982	0.0458383
229	1.25378	0.0329428
230	1.25985	0.0513028
231	1.2451	0.0566917
232	1.18926	0.0450651
233	1.32451	0.0358221
234	1.18381	0.0449623
235	1.38562	0.0900763
236	1.19032	0.057803
237	1.24379	0.0476657
238	1.40799	0.0552828
239	1.11787	0.0498392
240	1.20224	0.0390342
241	1.10398	0.0565992
242	1.29001	0.0610241
243	1.35886	0.12466
244	1.14994	0.0536962
245	1.42538	0.0586721
246	1.1682	0.0462546
247	1.10993	0.103327
248	1.08964	0.0689211
250	1.18381	0.0449623

[truncated: 5 more sheets: Fig. 6d, 工作表13, Fig. S4c, Fig. S6c, Fig. S8a]
